# Supplementary material for: Structure Solution of Nano-Crystalline Small Molecules Using MicroED and Solid-State NMR Dipolar-Based Experiments
Source: Molecules. 2021 Jul 31;26(15):4652. doi: 10.3390/molecules26154652 (PMC8347922; doi:10.3390/molecules26154652)
Supplement: Supplementary file 1 [file molecules-26-04652-s001.zip]

Archive with 3 entries (3 files):
- His1_NH3_1H-14N_PM-S-RESPDOR_12tR_MAS62.5.in
- His1_SERP_6-spin_NH_to_H8.in
- Supplementary_material_submitted.pdf
