# Supplementary material for: Structure Solution of Nano-Crystalline Small Molecules Using MicroED and Solid-State NMR Dipolar-Based Experiments
Source: Molecules. 2021 Jul 31;26(15):4652. doi: 10.3390/molecules26154652 (PMC8347922; doi:10.3390/molecules26154652)
Supplement: Supplementary file 1 [file molecules-26-04652-s001.zip › His1_NH3_1H-14N_PM-S-RESPDOR_12tR_MAS62.5.in]

spinsys {
	channels   	1H 14N
	nuclei     	1H 14N 14N 14N 
	shift      	1 	0 	0p 	    0 		10  15  126
	shift      	2 	0 	0p 		0 		72  0   98
	shift      	3 	100p 	0p 	0 		12  50  180	
	shift      	4 	-100p 	0p 	0 		61  115 9	
	
	quadrupole 	2 	2	1.0e6 	0    	0	0	0	
	quadrupole 	3 	2	1.0e6 	0    	0	70	0	
	quadrupole 	4 	2	1.0e6 	0    	0	40	0	
	
	dipole     	1 2 -2350 				10	20	30
	dipole     	1 3 -529				50	60	70
	dipole     	1 4 -137 				150	160	17		
}
 
par {
	proton_frequency 	700e6
	spin_rate        	62500.0
	sw               	spin_rate/4.0
	np               	72
	crystal_file     	rep100
	gamma_angles     	11
	method				direct
	start_operator   	I1x
	detect_operator  	I1p
	verbose          	1101
	variable SR4     	spin_rate*2.0
	variable HRF     	200000.0
	variable NRF     	80000.0	
}
 
proc pulseq {} {
	global par
	maxdt 0.5

	set Taur [expr 1.0e6/$par(spin_rate)]	
	set Nirr [expr 12.0*$Taur]
	set H180 [expr 0.5e6/$par(HRF)]
	set Tcyc [expr $Taur/4.0]	

############## SR4 ####################################	
	reset
    pulse $Tcyc $par(SR4) 90  0 0
    pulse $Tcyc $par(SR4) 270 0 0
    pulse $Tcyc $par(SR4) 90  0 0
    pulse $Tcyc $par(SR4) 270 0 0

    pulse $Tcyc $par(SR4) 270 0 0
    pulse $Tcyc $par(SR4) 90  0 0
    pulse $Tcyc $par(SR4) 270 0 0
    pulse $Tcyc $par(SR4) 90  0 0
    store 30
    
    reset
    pulse $Tcyc $par(SR4) 210 0 0
    pulse $Tcyc $par(SR4) 30  0 0
    pulse $Tcyc $par(SR4) 210 0 0
    pulse $Tcyc $par(SR4) 30  0 0

    pulse $Tcyc $par(SR4) 30  0 0
    pulse $Tcyc $par(SR4) 210 0 0
    pulse $Tcyc $par(SR4) 30  0 0
    pulse $Tcyc $par(SR4) 210 0 0 
    store 31
    
    reset
    pulse $Tcyc $par(SR4) 330 0 0
    pulse $Tcyc $par(SR4) 150 0 0
    pulse $Tcyc $par(SR4) 330 0 0
    pulse $Tcyc $par(SR4) 150 0 0

    pulse $Tcyc $par(SR4) 150 0 0
    pulse $Tcyc $par(SR4) 330 0 0
    pulse $Tcyc $par(SR4) 150 0 0
    pulse $Tcyc $par(SR4) 330 0 0       
	store 32
#######################################################    

############### For S0 (R4 = 0) #######################
	reset
	delay [expr 0.5*$Nirr]		
	pulseid $H180 $par(HRF) 0 0 0
	delay [expr 0.5*$Nirr]		
	acq
#######################################################	
	
############ phase-modulated irradiation ##############
    reset
	pulse [expr 0.075*$Nirr] 0 0 $par(NRF) 225.0

	pulse [expr 0.0109375*$Nirr] 0 0 $par(NRF) 80.5
	pulse [expr 0.0109375*$Nirr] 0 0 $par(NRF) 2.2	
	pulse [expr 0.0109375*$Nirr] 0 0 $par(NRF) 245.0
	pulse [expr 0.0109375*$Nirr] 0 0 $par(NRF) 92.5	
	pulse [expr 0.0109375*$Nirr] 0 0 $par(NRF) 275.7	
	pulse [expr 0.0109375*$Nirr] 0 0 $par(NRF) 98.5
	pulse [expr 0.0109375*$Nirr] 0 0 $par(NRF) 330.3	
	pulse [expr 0.0109375*$Nirr] 0 0 $par(NRF) 348.1
   
	pulse [expr 0.0109375*$Nirr] 0 0 $par(NRF) 126.3
	pulse [expr 0.0109375*$Nirr] 0 0 $par(NRF) 265.2
	pulse [expr 0.0109375*$Nirr] 0 0 $par(NRF) 349.3
	pulse [expr 0.0109375*$Nirr] 0 0 $par(NRF) 23.9
	pulse [expr 0.0109375*$Nirr] 0 0 $par(NRF) 24.1	
	pulse [expr 0.0109375*$Nirr] 0 0 $par(NRF) 23.8
	pulse [expr 0.0109375*$Nirr] 0 0 $par(NRF) 92.4	
	pulse [expr 0.0109375*$Nirr] 0 0 $par(NRF) 6.7	
    store 1

    reset [expr 0.25*$Nirr]    
	pulse [expr 0.075*$Nirr] 0 0 $par(NRF) 225.0
    
	pulse [expr 0.0109375*$Nirr] 0 0 $par(NRF) 319.6
	pulse [expr 0.0109375*$Nirr] 0 0 $par(NRF) 75.6	
	pulse [expr 0.0109375*$Nirr] 0 0 $par(NRF) 242.7
	pulse [expr 0.0109375*$Nirr] 0 0 $par(NRF) 95.8
	pulse [expr 0.0109375*$Nirr] 0 0 $par(NRF) 340.9	
	pulse [expr 0.0109375*$Nirr] 0 0 $par(NRF) 226.5
	pulse [expr 0.0109375*$Nirr] 0 0 $par(NRF) 48.0	
	pulse [expr 0.0109375*$Nirr] 0 0 $par(NRF) 38.1

	pulse [expr 0.0109375*$Nirr] 0 0 $par(NRF) 5.3
	pulse [expr 0.0109375*$Nirr] 0 0 $par(NRF) 44.4
	pulse [expr 0.0109375*$Nirr] 0 0 $par(NRF) 145.8
	pulse [expr 0.0109375*$Nirr] 0 0 $par(NRF) 303.2
	pulse [expr 0.0109375*$Nirr] 0 0 $par(NRF) 139.7
	pulse [expr 0.0109375*$Nirr] 0 0 $par(NRF) 336.7
	pulse [expr 0.0109375*$Nirr] 0 0 $par(NRF) 95.6	
	pulse [expr 0.0109375*$Nirr] 0 0 $par(NRF) 341.3
    store 2

    reset
	pulse [expr 0.0109375*$Nirr] 0 0 $par(NRF) 80.5	
	pulse [expr 0.0109375*$Nirr] 0 0 $par(NRF) 2.2	
	pulse [expr 0.0109375*$Nirr] 0 0 $par(NRF) 245.0
	pulse [expr 0.0109375*$Nirr] 0 0 $par(NRF) 92.5	
	pulse [expr 0.0109375*$Nirr] 0 0 $par(NRF) 275.7	
	pulse [expr 0.0109375*$Nirr] 0 0 $par(NRF) 98.5
	pulse [expr 0.0109375*$Nirr] 0 0 $par(NRF) 330.3	
	pulse [expr 0.0109375*$Nirr] 0 0 $par(NRF) 348.1
   
	pulse [expr 0.0109375*$Nirr] 0 0 $par(NRF) 126.3
	pulse [expr 0.0109375*$Nirr] 0 0 $par(NRF) 265.2
	pulse [expr 0.0109375*$Nirr] 0 0 $par(NRF) 349.3
	pulse [expr 0.0109375*$Nirr] 0 0 $par(NRF) 23.9
	pulse [expr 0.0109375*$Nirr] 0 0 $par(NRF) 24.1	
	pulse [expr 0.0109375*$Nirr] 0 0 $par(NRF) 23.8
	pulse [expr 0.0109375*$Nirr] 0 0 $par(NRF) 92.4	
	pulse [expr 0.0109375*$Nirr] 0 0 $par(NRF) 6.7
    
	pulse [expr 0.075*$Nirr] 0 0 $par(NRF) 225.0
    store 3

    reset [expr 0.25*$Nirr]   
	pulse [expr 0.0109375*$Nirr] 0 0 $par(NRF) 319.6
	pulse [expr 0.0109375*$Nirr] 0 0 $par(NRF) 75.6	
	pulse [expr 0.0109375*$Nirr] 0 0 $par(NRF) 242.7
	pulse [expr 0.0109375*$Nirr] 0 0 $par(NRF) 95.8
	pulse [expr 0.0109375*$Nirr] 0 0 $par(NRF) 340.9	
	pulse [expr 0.0109375*$Nirr] 0 0 $par(NRF) 226.5
	pulse [expr 0.0109375*$Nirr] 0 0 $par(NRF) 48.0	
	pulse [expr 0.0109375*$Nirr] 0 0 $par(NRF) 38.1
    
	pulse [expr 0.0109375*$Nirr] 0 0 $par(NRF) 5.3
	pulse [expr 0.0109375*$Nirr] 0 0 $par(NRF) 44.4
	pulse [expr 0.0109375*$Nirr] 0 0 $par(NRF) 145.8
	pulse [expr 0.0109375*$Nirr] 0 0 $par(NRF) 303.2
	pulse [expr 0.0109375*$Nirr] 0 0 $par(NRF) 139.7
	pulse [expr 0.0109375*$Nirr] 0 0 $par(NRF) 336.7
	pulse [expr 0.0109375*$Nirr] 0 0 $par(NRF) 95.6	
	pulse [expr 0.0109375*$Nirr] 0 0 $par(NRF) 341.3

	pulse [expr 0.075*$Nirr] 0 0 $par(NRF) 225.0
    store 4
    
    reset
    prop 1
    prop 2    
	pulseid $H180 $par(HRF) 0 0 0      
    prop 3
    prop 4    
    store 5

#######################################################
	
######## for S' at different R4s ######################			
    reset
    
	for {set i 1} {$i < $par(np)} {incr i} {
		reset
        prop 5
        acq

        reset
        prop [expr 30+($i-1)%3]

        prop 5
            
        prop [expr 30+($i-1)%3]
            
        store 5
	}
#######################################################	
}

proc main {} {
	global par 
	fsave [fsimpson] $par(name).fid   
}
