# Supplementary material for: Structure Solution of Nano-Crystalline Small Molecules Using MicroED and Solid-State NMR Dipolar-Based Experiments
Source: Molecules. 2021 Jul 31;26(15):4652. doi: 10.3390/molecules26154652 (PMC8347922; doi:10.3390/molecules26154652)
Supplement: Supplementary file 1 [file molecules-26-04652-s001.zip › His1_SERP_6-spin_NH_to_H8.in]

spinsys {
  channels 1H
  nuclei 1H 1H 1H 1H 1H 1H
  
# NH
  shift  1  	2739	0	0		116.6	122.2	228.9	
# H6  
  shift  2  	-1971 	0	0		-149.9	46.2	-220.8	
# H8 
  shift  3  	-2739   0   0       27      83      19  
# H2   
  shift  4  	-3147   0   0	    65      50      120
# H3A 
  shift  5  	-4000   0   0       71      134     229  
# H3B  
  shift  6   	-4000   0   0	    15      194      50  
  
  
# Dipole-dipole
        
  dipole 1  2  	-7783	        	0	    123	    0	  
  dipole 1  3  	-7310	        	92	    206	    15
  dipole 1  4  	-6280	        	23	    126	    175	 
  dipole 1  5  	-5520	        	45	    69	    27	 
  dipole 1  6  	-3370	        	167	    212	    85	   
        	
  dipole 2  3  	-7303	        	19	    63	    70
  dipole 2  4  	-1858	        	94	    119	    30 
  dipole 2  5  	-4740	        	88	    77	    66
  dipole 2  6  	-5190	        	123	    246	    311    
   
  dipole 3  4  	-4560	        	44	    76	    98
  dipole 3  5  	-6030	        	28	    14	    35
  dipole 3  6  	-2960	        	13	    47	    59 

  dipole 4  5  	-9180	        	147	    258	    345
  dipole 4  6  	-5670	        	22	    115	    196 

  dipole 5  6  	-23000	        	60	    91	    32  
}

par {
  method            direct 
  spin_rate         68027
  proton_frequency  600e6
  crystal_file      zcw143
  gamma_angles      11
  start_operator    I1z
  detect_operator   -I3z
  np                64
  sw                0.5*spin_rate
  conjugate_fid 	false  
  verbose           1101
  variable rfH      1.582*spin_rate
}


proc pulseq {} {
   global par
   maxdt 0.4
   
   set tr	 [expr 1.0e6/$par(spin_rate)]
   set tc    [expr $tr*0.1] 
   
   reset 
   pulse  $tc $par(rfH)    48 
   pulse  $tc $par(rfH)   144 
   pulse  $tc $par(rfH)   240 
   pulse  $tc $par(rfH)   336 
   pulse  $tc $par(rfH)   432 
   pulse  $tc $par(rfH)   612 
   pulse  $tc $par(rfH)   516 
   pulse  $tc $par(rfH)   420 
   pulse  $tc $par(rfH)   324 
   pulse  $tc $par(rfH)   228 
   
   pulse  $tc $par(rfH)   228 
   pulse  $tc $par(rfH)   324 
   pulse  $tc $par(rfH)   420 
   pulse  $tc $par(rfH)   516 
   pulse  $tc $par(rfH)   612 
   pulse  $tc $par(rfH)   792 
   pulse  $tc $par(rfH)   696 
   pulse  $tc $par(rfH)   600 
   pulse  $tc $par(rfH)   504 
   pulse  $tc $par(rfH)   408  
   
   pulse  $tc $par(rfH)    48 
   pulse  $tc $par(rfH)   144 
   pulse  $tc $par(rfH)   240 
   pulse  $tc $par(rfH)   336 
   pulse  $tc $par(rfH)   432 
   pulse  $tc $par(rfH)   612 
   pulse  $tc $par(rfH)   516 
   pulse  $tc $par(rfH)   420 
   pulse  $tc $par(rfH)   324 
   pulse  $tc $par(rfH)   228 
   
   pulse  $tc $par(rfH)   228 
   pulse  $tc $par(rfH)   324 
   pulse  $tc $par(rfH)   420 
   pulse  $tc $par(rfH)   516 
   pulse  $tc $par(rfH)   612 
   pulse  $tc $par(rfH)   792 
   pulse  $tc $par(rfH)   696 
   pulse  $tc $par(rfH)   600 
   pulse  $tc $par(rfH)   504 
   pulse  $tc $par(rfH)   408          
   store 1 

   reset 
   pulse  $tc $par(rfH)    48 
   pulse  $tc $par(rfH)   144 
   pulse  $tc $par(rfH)   240 
   pulse  $tc $par(rfH)   336 
   pulse  $tc $par(rfH)   432 
   pulse  $tc $par(rfH)   612 
   pulse  $tc $par(rfH)   516 
   pulse  $tc $par(rfH)   420 
   pulse  $tc $par(rfH)   324 
   pulse  $tc $par(rfH)   228 
   
   pulse  $tc $par(rfH)   228 
   pulse  $tc $par(rfH)   324 
   pulse  $tc $par(rfH)   420 
   pulse  $tc $par(rfH)   516 
   pulse  $tc $par(rfH)   612 
   pulse  $tc $par(rfH)   792 
   pulse  $tc $par(rfH)   696 
   pulse  $tc $par(rfH)   600  
   pulse  $tc $par(rfH)   504 
   pulse  $tc $par(rfH)   408 
   
   pulse  $tc $par(rfH)   138 
   pulse  $tc $par(rfH)   234 
   pulse  $tc $par(rfH)   330 
   pulse  $tc $par(rfH)   426 
   pulse  $tc $par(rfH)   522 
   pulse  $tc $par(rfH)   702 
   pulse  $tc $par(rfH)   606 
   pulse  $tc $par(rfH)   510 
   pulse  $tc $par(rfH)   414 
   pulse  $tc $par(rfH)   318   
   
   pulse  $tc $par(rfH)   318 
   pulse  $tc $par(rfH)   414 
   pulse  $tc $par(rfH)   510 
   pulse  $tc $par(rfH)   606 
   pulse  $tc $par(rfH)   702 
   pulse  $tc $par(rfH)   882 
   pulse  $tc $par(rfH)   786 
   pulse  $tc $par(rfH)   690 
   pulse  $tc $par(rfH)   594 
   pulse  $tc $par(rfH)   498 
   store 2   
  

   for {set i 0} {$i < $par(np)} {incr i 1} {
	  reset 
	  prop 1 $i
	  prop 2 [expr $par(np)-$i]
      acq
   }  
}


proc main { } {
  global par    
  fsave [fsimpson] $par(name).fid 
}
